# Supplementary material for: Functional Changes in Brain Activity Using Hypnosis: A Systematic Review
Source: Brain Sci. 2022 Jan 13;12(1):108. doi: 10.3390/brainsci12010108 (PMC8773773; doi:10.3390/brainsci12010108)
Supplement: Supplementary file 1 [file brainsci-12-00108-s001.zip]

Archive with 3 entries (3 files):
- 3_Table S1.suppl.Material_Listofexcludedpapers.pdf
- 4_Table S2.suppl.Material_Qualityassessment.pdf
- 5_Table S3.suppl.Material_PRISMAchecklist.pdf
